# Supplementary material for: Ribonuclease inhibitor 1 emerges as a potential biomarker and modulates inflammation and iron homeostasis in sepsis
Source: Sci Rep. 2024 Jun 28;14:14972. doi: 10.1038/s41598-024-65778-8 (PMC11217267; doi:10.1038/s41598-024-65778-8)
Supplement: Supplementary file 2 — Supplementary Information 2. [file 41598_2024_65778_MOESM2_ESM.xlsx]

## Sheet: Figure 1A
	Individual values of ribonuclease inhibitor 1 (RNH1) plasma concentrations on days 1–3, 5, and 7 (d1-7) after sepsis diagnosis and in healthy volunteers quantified using ELISA shown in figure 1a in the manuscript.
	RNH1
	d1	d2	d3	d5	d7	healthy
	1.08436	2.76812	0.935927	1.16141	0.711576	0
	1.7948	0.667386	0.320343	0.472496	0.446435	0
	0.384115	0.484767	0.511226	0.908733	0.596273	0
	0.282544	2.76213	0.27194	0.762586	0.511226	0
	0.698329	0.159765	0.63566	0.118121	0.976149	0
	0.368252	0.903067	1.26112	0.0589203	0.606199	0
	1.86392	1.56932	0.617062	1.03677	1.3495	0
	2.05881	0.900551	0.464564	0.981818	2.21985	0
	0.955359	0.311598	0.521218	0.913265	1.73587
	0.36032	1.35857	1.2192	0.978984	0.341058
	1.04017	0.929128	0.814625	0.735558	0.431849
	1.44128	2.6655	1.98744	1.81853	0.363811
	1.25432	0.167259	0.160529	0.182378	0.324123
	0.945204	0.465868	0.235296	0.721008	0.577425
	1.70233	0.989378	2.14979	0.838184	3.28485
	0.195608	0.92512	0.282544	0.220177	0.322256
	0.520676	0.67985	0.509887	0.853212	4.11711
	1.35224	0.0706807	0.109016	0.185687	5.44816
	0.607612	3.42023	0.86494	0.390541	0.579821
	0.775029	3.05604	4.24803	3.78202	0.6662
	0	0.481587	0.218032	0.494765	3.7371
	0.587009	0.185687	0.206052	0.306682	1.74154
	2.17553	0	0	0.0119798
	1.02786	3.8448	2.87954	4.36503
	0.056305	2.88563	2.8328	0.981144
	1.1872	1.26147	1.20876	0.280654
	0.216397	0.240966	0.1219	5.50099
	3.40586	5.90945	3.03195	1.79844
	1.93256	7.59206
	ng/ml	ng/ml	ng/ml	ng/ml	ng/ml	ng/ml

## Sheet: Figure 1B
	Individual values of ribonuclease inhibitor 1 (RNH1) concentrations on day 2 after sepsis diagnosis measured by ELISA in survivors and patients who died in the intensive care unit shown in figure 1b in the mansucript.
	RNH1
	survival	death
	2.76812	0.667386
	0.484767	2.76213
	0.159765	0.903067
	1.56932	0.929128
	0.900551	0.92512
	0.311598	3.05604
	1.35857
	2.6655
	0.167259
	0.465868
	0.989378
	0.67985
	0.0706807
	3.42023
	0.481587
	0.185687
	0
	3.8448
	2.88563
	1.26147
	0.240966
	ng/ml	ng/ml

## Sheet: Figure 1C
	Individual values of ribonuclease inhibitor 1 (RNH1) and creatine kinase concentrations on day 3 (d3) after sepsis diagnosis shown in figure 1c in the mansucript.
	RNH1 d3	creatine kinase d3
	0.935927	20
	0.320343	2365
	0.511226	66
	0.27194	48
	0.63566	468
	1.26112	2706
	0.617062	120
	0.464564	402
	0.521218	545
	1.2192	64
	0.814625	82
	1.98744	1232
	0.160529	274
	0.235296	11
	2.14979	82
	0.282544	112
	0.509887	95
	0.109016	268
	0.86494	20
	4.24803	2847
	0.218032	63
	0.206052	58
	0	194
	2.87954	23
	0.1219	112
	3.03195	271
	ng/ml	U/l

## Sheet: Figure 1D
	Individual values of ribonuclease inhibitor 1 (RNH1) concentrations on day 3 (d3) and aspartate transaminase (AST) concentrations on day 5 (d5) after sepsis diagnosis shown in figure 1d in the mansucript.
	RNH1 d3	AST d5
	0.935927	20
	0.320343	88
	0.511226	25
	0.27194	23
	0.617062	25
	0.464564	15
	0.521218	17
	1.2192	56
	0.814625	18
	1.98744	259
	0.160529	41
	0.235296	58
	2.14979	342
	0.282544	26
	0.509887	100
	0.109016	34
	0.86494	31
	4.24803	199
	0.218032	72
	0.206052	20
	0	21
	2.87954	104
	2.8328	41
	1.20876	244
	0.1219	38
	3.03195	27
	ng/ml	U/l

## Sheet: Figure 1E
	Individual values of ribonuclease inhibitor 1 (RNH1) concentrations on day 3 (d3) and alanine transaminase (ALT) concentrations on day 5 (d5) after sepsis diagnosis shown in figure 1e in the mansucript.
	RNH1 d3	ALT d5
	0.935927	54
	0.320343	16
	0.511226	21
	0.27194	42
	0.617062	21
	0.464564	17
	0.521218	16
	1.2192	19
	0.814625	18
	1.98744	112
	0.160529	55
	0.235296	30
	2.14979	219
	0.282544	15
	0.509887	32
	0.109016	51
	0.86494	27
	4.24803	94
	0.218032	57
	0.206052	19
	0	43
	2.87954	48
	2.8328	37
	1.20876	78
	0.1219	47
	3.03195	16
	ng/ml	U/l

## Sheet: Figure 1F
	Individual values of ribonuclease inhibitor 1 (RNH1) and bilirubin concentrations on day 7 (d7) after sepsis diagnosis shown in figure 1f in the mansucript.
	RNH1 d7	bilirubin d7
	0.711576	0.19
	0.446435	0.33
	0.596273	0.2
	0.511226	0.26
	0.976149	0.1
	0.606199	0.25
	1.3495	0.52
	2.21985	0.35
	1.73587	0.78
	0.341058	1.29
	0.431849	0.28
	0.363811	0.23
	0.324123	0.16
	0.577425	3
	3.28485	1.93
	0.322256	0.21
	4.11711	0.85
	5.44816	3.02
	0.579821	1.21
	0.6662	0.53
	3.7371	0.26
	1.74154	0.13
	ng/ml	mg/dl

## Sheet: Figure 1G
	Individual values of ribonuclease inhibitor 1 (RNH1) and serum creatinine concentrations on day 3 (d3) after sepsis diagnosis shown in figure 1g in the mansucript.
	RNH1 d3	creatinine d3
	0.935927	0.84
	0.320343	2.85
	0.511226	0.62
	0.27194	0.58
	0.63566	1.17
	1.26112	1.23
	0.617062	0.73
	0.464564	0.95
	0.521218	0.72
	1.2192	1.94
	0.814625	1.85
	1.98744	1.02
	0.160529	1.54
	0.235296	1.07
	2.14979	1.99
	0.282544	0.73
	0.509887	0.51
	0.109016	0.61
	0.86494	1.32
	4.24803	3.12
	0.218032	0.69
	0.206052	1.45
	0	1.5
	2.87954	1.42
	2.8328	3.31
	1.20876	2.14
	0.1219	1.18
	3.03195	0.69
	ng/ml	mg/dl

## Sheet: Figure 2A
	Individual values of ribonuclease 1 (RNase 1) plasma concentrations on days 1–3, 5, and 7 (d1-7) after sepsis diagnosis and in healthy volunteers quantified using ELISA shown in figure 2a in the manuscript.
	RNase 1
	d1	d2	d3	d5	d7	healthy
	306.968	563.953	320.149	242.85	215.279	203.013
	665.385	818.073	911.949	559.114	528.233	180.358
	858.888	858.158	228.034	872.641	882.856	188.538
	854.976	217.177	176.948	908.085	213.288	132.828
	170.606	145.875	625.398	215.839	153.371	273.684
	149.759	720.908	436.161	199.106	507.603	273.197
	930.074	467.488	170.948	533.9	420.37	197.509
	518.045	148.891	429.921	134.238	565.07	291.261
	132.31	433.36	359.817	489.456	315.101
	353.768	307.032	693.21	784.454	301.422
	221.965	553.256	639.335	803.623	389.872
	390.953	481.046	591.123	435.743	546.548
	657.298	393.258	339.562	274.201	341.802
	693.187	760.652	766.182	717.088	540.628
	550.073	328.207	357.668	469.271	767.274
	483.135	315.297	371.201	351.664	724.881
	825.277	167.588	329.509	221.264	554.806
	444.421	261.159	238.105	192.4	684.662
	315.546	613.685	656.167	516.813	969.97
	130.084	535.569	614.132	637.231	312.248
	224.721	324.86	271.858	301.582	520.107
	585.169	528.317	612.744	796.684	427.45
	393.037	588.571	630.695	656.301
	501.772	694.511	776.789	708.149
	579.618	676.404	715.952	950.318
	479.344	747.264	832.899	332.594
	157.508	339.22	379.507	644.887
	567.231	651.1	345.778	467.983
	259.561	327.595
	ng/ml	ng/ml	ng/ml	ng/ml	ng/ml	ng/ml

## Sheet: Figure 2B
	Individual values of ribonuclease 1 (RNase 1) activity in the plasma of septic patients on days 1–3, 5, and 7 (d1-7) after diagnosis shown in figure 2b in the manuscript.
	RNase 1 Activity
	d1	d2	d3	d5	d7
	0.004308	0.032749	0.004946	0.003544	0.002189
	0.044542	0.055092	0.120755	0.010404	0.007643
	0.052371	0.084008	0.006349	0.162248	0.109249
	0.095298	0.006062	0.0029	0.100907	0.007907
	0.003444	0.002246	0.023778	0.007323	0.004643
	0.002573	0.023904	0.036222	0.002597	0.039963
	0.110579	0.039953	0.006195	0.036042	0.0238
	0.044992	0.005083	0.028892	0.004197	0.033439
	0.0031	0.024628	0.022285	0.038802	0.006416
	0.018058	0.016612	0.034662	0.040122	0.026386
	0.012032	0.017114	0.032332	0.070344	0.044125
	0.024449	0.009077	0.032202	0.008144	0.069999
	0.025241	0.034257	0.027769	0.020713	0.031541
	0.012157	0.045506	0.058234	0.066893	0.060972
	0.010324	0.008762	0.054193	0.061902	0.126321
	0.033263	0.022091	0.03523	0.029717	0.078018
	0.043018	0.009757	0.019198	0.012095	0.011815
	0.059543	0.011349	0.01083	0.007432	0.029066
	0.022655	0.045336	0.063465	0.055528	0.141001
	0.007282	0.05888	0.059192	0.107985	0.020795
	0.007343	0.016645	0.01758	0.013411	0.024256
	0.043096	0.038319	0.051003	0.075674	0.058079
	0.022386	0.048852	0.065942	0.071757
	0.03504	0.018924	0.020382	0.032681
	0.033913	0.022743	0.025759	0.142581
	0.031139	0.081771	0.091102	0.026452
	0.006339	0.02595	0.030685	0.028697
	0.016861	0.029099	0.067262	0.060364
	0.010963	0.042621
	U/ml per min	U/ml per min	U/ml per min	U/ml per min	U/ml per min

## Sheet: Figure 2C
	Individual values of ribonuclease 5 (RNase 5) plasma concentrations on days 1–3, 5, and 7 (d1-7) after sepsis diagnosis and in healthy volunteers quantified using ELISA shown in figure 2c in the manuscript.
	RNase 5
	d1	d2	d3	d5	d7	healthy
	479.673	425.958	616.331	431.038	390.046	502.66
	701.558	114.717	536.702	567.642	501.361	380.937
	210.925	715.869	388.315	264.904	642.715	353.936
	672.776	263.844	395.435	620.649	243.142	517.997
	218.365	415.578	473.003	220.543	503.922	639.18
	365.574	404.358	237.341	353.162	391.725	655.812
	859.298	267.334	641.835	349.539	496.547	508.492
	257.042	566.843	237.738	550.693	380.854	595.545
	375.923	346.889	508.719	554.45	506.761
	302.01	679.172	144.092	187.249	388.235
	360.627	110.344	744.127	514.743	460.43
	631.922	683.892	595.987	536.927	843.986
	164.676	236.778	246.49	166.817	221.368
	560.14	439.003	589.548	459.87	216.113
	716.997	227.264	674.228	971.484	459.062
	271.34	249.579	251.77	505.431	618.025
	221.897	212.206	249.841	302.981	1032.47
	463.652	444.126	355.536	310.286	977.464
	251.954	273.949	262.342	172.479	427.769
	178.502	424.635	699.465	662.54	755.866
	377.426	376.789	315.085	399.219	275.107
	281.784	566.947	680.66	700.64	739.054
	545.008	251.666	318.66	211.265
	488.151	822.681	1191.09	992.494
	333.205	682.849	879.605	548.436
	469.346	614.989	1015.5	787.96
	193.28	576.824	988.772	372.165
	267.032	345.462	632.002	550.693
	490.811	566.123
	ng/ml	ng/ml	ng/ml	ng/ml	ng/ml	ng/ml

[truncated: 24 more sheets: Figure 3, Figure 4A, Figure 4B, Figure 4C, Figure 5A, Figure 5B, Figure 5C, Figure 5D, Figure 5E, Figure 5F, Figure 5G, Figure 6A, Figure 6B, Figure 6C, Figure 6D, Figure 6E, Figure 6F, Figure 7B, Figure 7D, Figure 8A …]
